# Supplementary material for: The causal association between polycystic ovary syndrome and susceptibility and severity of COVID-19: a bidirectional Mendelian randomization study using genetic data
Source: Front Endocrinol (Lausanne). 2023 Sep 8;14:1229900. doi: 10.3389/fendo.2023.1229900 (PMC10515223; doi:10.3389/fendo.2023.1229900)
Supplement: Supplementary file 7 [file Table_1.xlsx]

## Sheet: PCOS_COVID19 SNP
Exposure	SNP	effect_allele.exposure	other_allele.exposure	eaf.exposure	beta.exposure	se.exposure	pval.exposure	R2	F	beta.Susceptibility	se.Susceptibility	pval.Susceptibility	beta.Hospitalization	se.Hospitalization	pval.Hospitalization	beta.Very Severe	se.Very Severe	pval.Very Severe
Polycystic Ovary Syndrome	rs10739076	A	C	0.3078	0.1097	0.0197	2.51e-08	0.00512795	583.702	0.0050736	0.0055738	0.36268	-0.0075856	0.011745	0.51836	-0.020372	0.016563	0.21871
Polycystic Ovary Syndrome	rs11031005	T	C	0.8537	-0.1593	0.0223	8.66e-13	0.00633886	722.417	0.0014261	0.0065454	0.82752	-0.00030482	0.013919	0.98253	-0.032541	0.020455	0.11165
Polycystic Ovary Syndrome	rs11225154	A	G	0.0941	0.1787	0.0272	5.44e-11	0.00544439	619.919	-0.0057986	0.0085358	0.49693	0.013872	0.019785	0.48322	-0.0062121	0.034448	0.85689
Polycystic Ovary Syndrome	rs13164856	T	C	0.7291	0.1235	0.0193	1.45e-10	0.00602504	686.436	-0.010491	0.0051657	0.042267	-0.0074473	0.011449	0.51537	-0.01005	0.016606	0.54502
Polycystic Ovary Syndrome	rs1784692	T	C	0.8237	0.1438	0.0226	1.88e-10	0.00600578	684.227	0.0019043	0.0060008	0.75099	0.018387	0.012232	0.1328	-0.0016069	0.017919	0.92854
Polycystic Ovary Syndrome	rs1795379	T	C	0.2398	-0.1174	0.0195	1.81e-09	0.00502508	571.935	0.0053856	0.0053269	0.312	0.00042625	0.011239	0.96975	-0.0069907	0.017537	0.69017
Polycystic Ovary Syndrome	rs2178575	A	G	0.1512	0.1663	0.0219	3.34e-14	0.00709858	809.619	-0.008347	0.0065809	0.20467	0.0044312	0.01447	0.75942	-0.00092075	0.020951	0.96495
Polycystic Ovary Syndrome	rs2271194	A	T	0.416	0.0971	0.0166	4.57e-09	0.00458115	521.175	-0.011321	0.0046146	0.014159	-0.030789	0.0096264	0.0013818	-0.031415	0.014299	0.028015
Polycystic Ovary Syndrome	rs7563201	A	G	0.4507	-0.1081	0.0172	3.68e-10	0.005786	659.043	0.0040346	0.0048173	0.40229	-0.01227	0.011685	0.29371	0.011886	0.020349	0.55914
Polycystic Ovary Syndrome	rs7864171	A	G	0.4284	-0.0933	0.0168	2.95e-08	0.00426319	484.848	0.0040084	0.0047501	0.39875	0.013809	0.010786	0.20043	-0.0021794	0.018563	0.90654
Polycystic Ovary Syndrome	rs804279	A	T	0.2616	0.1276	0.0184	3.76e-12	0.00629015	698.068	-0.00089062	0.0052742	0.8659	-0.010089	0.010982	0.35827	0.0092266	0.016134	0.56741
Polycystic Ovary Syndrome	rs8043701	A	T	0.815	-0.1273	0.0208	9.61e-10	0.0048867	556.108	-0.00089062	0.0062257	0.93837	-0.0087783	0.013359	0.51111	-0.0176	0.01939	0.36404
Polycystic Ovary Syndrome	rs853854	A	T	0.4989	-0.0975	0.0163	2.36e-09	0.0047531	540.831	0.00076552	0.0049005	0.87587	-0.01455	0.010985	0.18533	0.0017618	0.019108	0.92654
Polycystic Ovary Syndrome	rs9696009	A	G	0.0679	0.202	0.0311	7.96e-11	0.00516494	587.935	0.011546	0.0090297	0.20102	0.011103	0.019254	0.56419	-0.0010212	0.028457	0.97137
