# Supplementary material for: The causal association between polycystic ovary syndrome and susceptibility and severity of COVID-19: a bidirectional Mendelian randomization study using genetic data
Source: Front Endocrinol (Lausanne). 2023 Sep 8;14:1229900. doi: 10.3389/fendo.2023.1229900 (PMC10515223; doi:10.3389/fendo.2023.1229900)
Supplement: Supplementary file 8 [file Table_2.xlsx]

## Sheet: COVID-19 Susceptibility SNP
Exposure	SNP	effect_allele.exposure	other_allele.exposure	eaf.exposure	beta.exposure	se.exposure	pval.exposure	R2	F	beta.Outcome	se.Outcome	pval.Outcome
COVID-19 Susceptibility	rs10774673	T	C	0.6754	0.028916	0.0048301	2.14e-09	0.00036662	951.988	-0.025	0.035	0.47
COVID-19 Susceptibility	rs1123573	G	A	0.3789	-0.026386	0.0047693	3.16e-08	0.00032769	846.211	0.0055	0.033	0.87
COVID-19 Susceptibility	rs11264339	T	C	0.4947	-0.035023	0.0045618	1.62e-14	0.000613236	1592.97	0.037	0.031	0.23
COVID-19 Susceptibility	rs12610495	G	A	0.3032	0.049515	0.0050773	1.8e-22	0.00103596	2670.46	-0.1	0.034	0.0028
COVID-19 Susceptibility	rs184781326	G	A	0.04715	-0.06902	0.011679	3.42e-09	0.000428042	929.641	-0.14	0.083	0.083
COVID-19 Susceptibility	rs2260685	C	T	0.4744	0.033425	0.0046886	1.01e-12	0.000557151	1420.79	0.016	0.033	0.63
COVID-19 Susceptibility	rs2290859	T	C	0.351	-0.050838	0.0048604	1.32e-25	0.00117749	3059.41	-0.019	0.032	0.55
COVID-19 Susceptibility	rs2834158	C	T	0.6611	-0.040547	0.0048711	8.51e-17	0.000736692	1901.19	-0.0054	0.033	0.87
COVID-19 Susceptibility	rs35044562	G	A	0.07761	0.12798	0.0084762	1.64e-51	0.00234502	6100.06	0.031	0.058	0.59
COVID-19 Susceptibility	rs554833	C	T	0.6516	-0.090799	0.0047649	5.87e-81	0.00374327	9757.17	-0.052	0.033	0.12
COVID-19 Susceptibility	rs676314	G	A	0.3256	0.027577	0.0048146	1.02e-08	0.000333984	866.806	0.05	0.034	0.13
COVID-19 Susceptibility	rs679574	G	C	0.4469	-0.036048	0.0045957	4.37e-15	0.000642401	1668.69	0.0088	0.031	0.78
COVID-19 Susceptibility	rs7118388	G	A	0.5057	0.026551	0.0045331	4.71e-09	0.000352432	915.552	-0.02	0.03	0.51
COVID-19 Susceptibility	rs73062389	A	G	0.05432	0.20044	0.0098613	7.61e-92	0.00412765	9309.99	-0.056	0.084	0.51

## Sheet: COVID-19 Hospitalization SNP
Exposure	SNP	effect_allele.exposure	other_allele.exposure	eaf.exposure	beta.exposure	se.exposure	pval.exposure	R2	F	beta.Outcome	se.Outcome	pval.Outcome
COVID-19 Hospitalization	rs1123573	G	A	0.3773	-0.068848	0.010432	4.13e-11	0.0022273	4641.67	0.0055	0.033	0.87
COVID-19 Hospitalization	rs117169628	A	G	0.144	0.10114	0.013651	1.27e-13	0.00252181	5290.62	-0.093	0.045	0.039
COVID-19 Hospitalization	rs12585036	T	C	0.2163	0.096736	0.011638	9.39e-17	0.00317258	6038.45	0.067	0.038	0.074
COVID-19 Hospitalization	rs139589338	G	A	0.0191	0.20902	0.03574	4.97e-09	0.00163706	3360.8	-0.057	0.17	0.74
COVID-19 Hospitalization	rs149533170	A	G	0.007769	0.28389	0.051106	2.78e-08	0.00124253	2058.61	-0.34	0.2	0.091
COVID-19 Hospitalization	rs17279437	A	G	0.1067	-0.11372	0.016819	1.37e-11	0.00246527	5175.27	0.049	0.048	0.31
COVID-19 Hospitalization	rs17412601	C	T	0.3513	-0.068259	0.010317	3.69e-11	0.0021236	4451.81	-0.02	0.032	0.53
COVID-19 Hospitalization	rs17885848	T	C	0.3374	0.061114	0.010877	1.93e-08	0.00166997	2796.72	0.027	0.045	0.55
COVID-19 Hospitalization	rs2102497	C	T	0.7339	0.064371	0.011743	4.21e-08	0.00161842	3370.72	0.056	0.036	0.12
COVID-19 Hospitalization	rs2326562	T	C	0.3814	0.053141	0.0097363	4.81e-08	0.00133254	2793.78	0.0007	0.032	0.98
COVID-19 Hospitalization	rs2897075	T	C	0.374	0.058531	0.009857	2.88e-09	0.00160416	3362.13	-0.014	0.032	0.67
COVID-19 Hospitalization	rs3014983	T	C	0.736	-0.069511	0.012003	6.99e-09	0.00187767	3778.58	0.074	0.037	0.045
COVID-19 Hospitalization	rs34712979	A	G	0.2499	-0.064307	0.011488	2.17e-08	0.00155036	3248.24	-0.046	0.044	0.3
COVID-19 Hospitalization	rs35705950	T	G	0.1073	-0.098933	0.015532	1.9e-10	0.00187507	3284.43	0.094	0.075	0.21
COVID-19 Hospitalization	rs41264915	G	A	0.09699	-0.14296	0.015375	1.43e-20	0.00357996	6537.8	0.026	0.047	0.58
COVID-19 Hospitalization	rs41435745	C	G	0.02906	0.21307	0.035222	1.45e-09	0.0025619	5122.29	-0.017	0.11	0.88
COVID-19 Hospitalization	rs4475253	G	A	0.3241	0.058194	0.010052	7.07e-09	0.00148371	3113.46	-0.031	0.034	0.37
COVID-19 Hospitalization	rs45524632	A	C	0.01944	0.22336	0.034592	1.07e-10	0.001902	3800.08	0.24	0.14	0.09
COVID-19 Hospitalization	rs4767025	T	C	0.6762	0.07545	0.010079	7.13e-14	0.00249287	5233.36	-0.025	0.035	0.47
COVID-19 Hospitalization	rs492602	G	A	0.4729	-0.055036	0.0095341	7.81e-09	0.00151003	3168.79	-0.0086	0.031	0.78
COVID-19 Hospitalization	rs5023077	C	T	0.491	-0.06608	0.0095148	3.79e-12	0.00218258	4578.42	0.031	0.032	0.33
COVID-19 Hospitalization	rs61078946	T	A	0.1112	-0.089625	0.016194	3.12e-08	0.00158781	2907.7	0.0068	0.052	0.9
COVID-19 Hospitalization	rs61882275	A	G	0.3424	-0.091959	0.0099445	2.3e-20	0.00380815	7995.94	0.014	0.032	0.65
COVID-19 Hospitalization	rs63750417	T	C	0.1835	-0.091763	0.011487	1.37e-15	0.00252323	5297.25	0.074	0.041	0.072
COVID-19 Hospitalization	rs657152	C	A	0.6136	-0.10009	0.0097644	1.18e-24	0.00475044	8688.49	-0.053	0.033	0.1
COVID-19 Hospitalization	rs676314	G	A	0.3246	0.077962	0.010055	8.95e-15	0.00266505	5593.58	0.05	0.034	0.13
COVID-19 Hospitalization	rs67959919	A	G	0.07742	0.49158	0.017513	2.36e-173	0.0345204	74822.1	0.039	0.057	0.49
COVID-19 Hospitalization	rs78295726	T	C	0.1543	0.073968	0.013044	1.42e-08	0.00142791	2991.32	-0.07	0.045	0.12
COVID-19 Hospitalization	rs78314212	T	C	0.08485	0.122	0.017175	1.22e-12	0.0023115	4851.71	0.025	0.054	0.64
COVID-19 Hospitalization	rs9636867	G	A	0.3357	0.12824	0.010176	2.05e-36	0.00733487	15471.9	0.0091	0.033	0.78

## Sheet: COVID-19 Very severe SNP
Exposure	SNP	effect_allele.exposure	other_allele.exposure	eaf.exposure	beta.exposure	se.exposure	pval.exposure	R2	F	beta.Outcome	se.Outcome	pval.Outcome
COVID-19 Very severe	rs10066378	C	T	0.1159	0.11796	0.021006	1.96e-08	0.00285157	3102.75	-0.097	0.051	0.056
COVID-19 Very severe	rs10850097	T	C	0.671	0.095247	0.014916	1.71e-10	0.00400545	4363.31	-0.025	0.035	0.47
COVID-19 Very severe	rs11208559	G	C	0.2912	0.10253	0.017132	2.17e-09	0.00433957	4369.17	-0.085	0.036	0.018
COVID-19 Very severe	rs1123573	G	A	0.3702	-0.10621	0.0152	2.8e-12	0.00526017	5661.49	0.0055	0.033	0.87
COVID-19 Very severe	rs11614702	A	G	0.5069	0.10135	0.01383	2.33e-13	0.00513493	5606.4	-0.013	0.032	0.69
COVID-19 Very severe	rs117169628	A	G	0.137	0.15749	0.020078	4.36e-15	0.00586499	6400.94	-0.093	0.045	0.039
COVID-19 Very severe	rs12534422	T	C	0.3028	0.085624	0.015073	1.34e-08	0.00309553	3369.01	0.033	0.033	0.32
COVID-19 Very severe	rs12585036	T	C	0.2133	0.14143	0.017239	2.32e-16	0.00671294	7332.63	0.067	0.038	0.074
COVID-19 Very severe	rs12610495	G	A	0.313	0.24167	0.016049	3.05e-51	0.0251175	27584.5	-0.1	0.034	0.0028
COVID-19 Very severe	rs12614007	A	G	0.7494	0.094133	0.016881	2.46e-08	0.00332819	3623.08	0.015	0.035	0.67
COVID-19 Very severe	rs17279437	A	G	0.1005	-0.17214	0.025124	7.29e-12	0.00535748	5844.07	0.049	0.048	0.31
COVID-19 Very severe	rs17713054	A	G	0.07462	0.75584	0.026008	1.09e-185	0.0788978	92934.9	0.039	0.057	0.49
COVID-19 Very severe	rs17885848	T	C	0.3385	0.090196	0.015623	7.78e-09	0.00364328	3670.06	0.027	0.045	0.55
COVID-19 Very severe	rs2236645	T	C	0.08481	0.17941	0.024951	6.46e-13	0.00499668	5448.52	0.023	0.053	0.66
COVID-19 Very severe	rs2569703	G	C	0.5627	-0.10827	0.014048	1.28e-14	0.00576903	5907.11	-0.0035	0.033	0.92
COVID-19 Very severe	rs2897075	T	C	0.3757	0.087987	0.014375	9.32e-10	0.00363163	3957.62	-0.014	0.032	0.67
COVID-19 Very severe	rs343320	A	G	0.07003	0.15423	0.027508	2.06e-08	0.00309828	3114.27	0.027	0.065	0.68
COVID-19 Very severe	rs34712979	A	G	0.254	-0.10951	0.01701	1.21e-10	0.00454475	4953.48	-0.046	0.044	0.3
COVID-19 Very severe	rs35705950	T	G	0.1085	-0.1636	0.022785	6.95e-13	0.00517783	5289.44	0.094	0.075	0.21
COVID-19 Very severe	rs368565	T	C	0.4643	0.1056	0.014909	1.41e-12	0.00554726	5596.48	0.017	0.032	0.6
COVID-19 Very severe	rs41264915	G	A	0.09438	-0.20626	0.022896	2.09e-19	0.00727254	7948.36	0.026	0.047	0.58
COVID-19 Very severe	rs568035	T	C	0.06348	0.14307	0.025967	3.6e-08	0.00243378	2478.36	0.0086	0.06	0.89
COVID-19 Very severe	rs60132559	T	C	0.3205	0.091456	0.015009	1.11e-09	0.00364311	3971.64	0.056	0.034	0.095
COVID-19 Very severe	rs61882275	A	G	0.3432	-0.12605	0.014659	8.08e-18	0.00716302	7820.89	0.014	0.032	0.65
COVID-19 Very severe	rs62056905	G	A	0.1838	-0.1285	0.016821	2.18e-14	0.00495426	5402.03	0.065	0.04	0.11
COVID-19 Very severe	rs9636867	G	A	0.3312	0.18394	0.015088	3.47e-34	0.0149889	16528.8	0.0091	0.033	0.78
